# Supplementary material for: Large-Scale Compatible Roll-to-Roll Coating of Paper Electrodes and Their Compatibility as Lithium-Ion Battery Anodes
Source: Nanomaterials (Basel). 2025 Jan 14;15(2):113. doi: 10.3390/nano15020113 (PMC11767952; doi:10.3390/nano15020113)
Supplement: Supplementary file 1 [file nanomaterials-15-00113-s001.zip]

Archive with 48 entries (46 files):
- Supplementary- Large-scale/
- __MACOSX/._Supplementary- Large-scale
- Supplementary- Large-scale/S2-coat.png
- __MACOSX/Supplementary- Large-scale/._S2-coat.png
- Supplementary- Large-scale/supplementary.tex
- __MACOSX/Supplementary- Large-scale/._supplementary.tex
- Supplementary- Large-scale/S3-graph-02BC-sheets-resistivity-humidity.pdf
- __MACOSX/Supplementary- Large-scale/._S3-graph-02BC-sheets-resistivity-humidity.pdf
- Supplementary- Large-scale/Supplementary__Large_scale.pdf
- __MACOSX/Supplementary- Large-scale/._Supplementary__Large_scale.pdf
- Supplementary- Large-scale/.DS_Store
- __MACOSX/Supplementary- Large-scale/._.DS_Store
- Supplementary- Large-scale/S5-graph-sheets-resistivity-compression-PUBLICATION.pdf
- __MACOSX/Supplementary- Large-scale/._S5-graph-sheets-resistivity-compression-PUBLICATION.pdf
- Supplementary- Large-scale/S9-roll07-inbeamSE-100um-3kv-01m.png
- __MACOSX/Supplementary- Large-scale/._S9-roll07-inbeamSE-100um-3kv-01m.png
- Supplementary- Large-scale/S6-03B-11-SEM-overview.png
- __MACOSX/Supplementary- Large-scale/._S6-03B-11-SEM-overview.png
- Supplementary- Large-scale/S4-graph-03B-UM-rolls-anisotrophic-resistivity-lengthwise-shelflife.pdf
- __MACOSX/Supplementary- Large-scale/._S4-graph-03B-UM-rolls-anisotrophic-resistivity-lengthwise-shelflife.pdf
- Supplementary- Large-scale/S7-03B-11-crosscut.png
- __MACOSX/Supplementary- Large-scale/._S7-03B-11-crosscut.png
- Supplementary- Large-scale/S1-exfoliation.png
- __MACOSX/Supplementary- Large-scale/._S1-exfoliation.png
- Supplementary- Large-scale/S10-perspective-roll12-roll11cal.png
- __MACOSX/Supplementary- Large-scale/._S10-perspective-roll12-roll11cal.png
- Supplementary- Large-scale/Definitions/
- __MACOSX/Supplementary- Large-scale/._Definitions
- Supplementary- Large-scale/S8-02C-width-length-crosscut.png
- __MACOSX/Supplementary- Large-scale/._S8-02C-width-length-crosscut.png
- Supplementary- Large-scale/Definitions/logo-orcid.pdf
- __MACOSX/Supplementary- Large-scale/Definitions/._logo-orcid.pdf
- Supplementary- Large-scale/Definitions/mdpi_apacite.bst
- __MACOSX/Supplementary- Large-scale/Definitions/._mdpi_apacite.bst
- Supplementary- Large-scale/Definitions/mdpi.cls
- __MACOSX/Supplementary- Large-scale/Definitions/._mdpi.cls
- Supplementary- Large-scale/Definitions/logo-mdpi.eps
- __MACOSX/Supplementary- Large-scale/Definitions/._logo-mdpi.eps
- Supplementary- Large-scale/Definitions/logo-updates.eps
- __MACOSX/Supplementary- Large-scale/Definitions/._logo-updates.eps
- Supplementary- Large-scale/Definitions/mdpi_apacite.sty
- __MACOSX/Supplementary- Large-scale/Definitions/._mdpi_apacite.sty
- Supplementary- Large-scale/Definitions/journalnames.tex
- __MACOSX/Supplementary- Large-scale/Definitions/._journalnames.tex
- Supplementary- Large-scale/Definitions/mdpi.bst
- __MACOSX/Supplementary- Large-scale/Definitions/._mdpi.bst
- Supplementary- Large-scale/Definitions/mdpi_chicago.bst
- __MACOSX/Supplementary- Large-scale/Definitions/._mdpi_chicago.bst
