# Supplementary material for: Large-Scale Compatible Roll-to-Roll Coating of Paper Electrodes and Their Compatibility as Lithium-Ion Battery Anodes
Source: Nanomaterials (Basel). 2025 Jan 14;15(2):113. doi: 10.3390/nano15020113 (PMC11767952; doi:10.3390/nano15020113)
Supplement: Supplementary file 1 [file nanomaterials-15-00113-s001.zip › Supplementary- Large-scale/supplementary.tex]

%  LaTeX support: latex@mdpi.com 
%  For support, please attach all files needed for compiling as well as the log file, and specify your operating system, LaTeX version, and LaTeX editor.

%=================================================================
\documentclass[nanomaterials,supfile,accept,pdftex,moreauthors]{Definitions/mdpi} 

%--------------------
% Class Options:
%--------------------
%----------
% journal
%----------
% Choose between the following MDPI journals:
% acoustics, actuators, addictions, admsci, adolescents, aerobiology, aerospace, agriculture, agriengineering, agrochemicals, agronomy, ai, air, algorithms, allergies, alloys, analytica, analytics, anatomia, animals, antibiotics, antibodies, antioxidants, applbiosci, appliedchem, appliedmath, applmech, applmicrobiol, applnano, applsci, aquacj, architecture, arm, arthropoda, arts, asc, asi, astronomy, atmosphere, atoms, audiolres, automation, axioms, bacteria, batteries, bdcc, behavsci, beverages, biochem, bioengineering, biologics, biology, biomass, biomechanics, biomed, biomedicines, biomedinformatics, biomimetics, biomolecules, biophysica, biosensors, biotech, birds, bloods, blsf, brainsci, breath, buildings, businesses, cancers, carbon, cardiogenetics, catalysts, cells, ceramics, challenges, chemengineering, chemistry, chemosensors, chemproc, children, chips, cimb, civileng, cleantechnol, climate, clinpract, clockssleep, cmd, coasts, coatings, colloids, colorants, commodities, compounds, computation, computers, condensedmatter, conservation, constrmater, cosmetics, covid, crops, cryptography, crystals, csmf, ctn, curroncol, cyber, dairy, data, ddc, dentistry, dermato, dermatopathology, designs, devices, diabetology, diagnostics, dietetics, digital, disabilities, diseases, diversity, dna, drones, dynamics, earth, ebj, ecologies, econometrics, economies, education, ejihpe, electricity, electrochem, electronicmat, electronics, encyclopedia, endocrines, energies, eng, engproc, entomology, entropy, environments, environsciproc, epidemiologia, epigenomes, est, fermentation, fibers, fintech, fire, fishes, fluids, foods, forecasting, forensicsci, forests, foundations, fractalfract, fuels, future, futureinternet, futurepharmacol, futurephys, futuretransp, galaxies, games, gases, gastroent, gastrointestdisord, gels, genealogy, genes, geographies, geohazards, geomatics, geosciences, geotechnics, geriatrics, grasses, gucdd, hazardousmatters, healthcare, hearts, hemato, hematolrep, heritage, higheredu, highthroughput, histories, horticulturae, hospitals, humanities, humans, hydrobiology, hydrogen, hydrology, hygiene, idr, ijerph, ijfs, ijgi, ijms, ijns, ijpb, ijtm, ijtpp, ime, immuno, informatics, information, infrastructures, inorganics, insects, instruments, inventions, iot, j, jal, jcdd, jcm, jcp, jcs, jcto, jdb, jeta, jfb, jfmk, jimaging, jintelligence, jlpea, jmmp, jmp, jmse, jne, jnt, jof, joitmc, jor, journalmedia, jox, jpm, jrfm, jsan, jtaer, jvd, jzbg, kidneydial, kinasesphosphatases, knowledge, land, languages, laws, life, liquids, literature, livers, logics, logistics, lubricants, lymphatics, machines, macromol, magnetism, magnetochemistry, make, marinedrugs, materials, materproc, mathematics, mca, measurements, medicina, medicines, medsci, membranes, merits, metabolites, metals, meteorology, methane, metrology, micro, microarrays, microbiolres, micromachines, microorganisms, microplastics, minerals, mining, modelling, molbank, molecules, mps, msf, mti, muscles, nanoenergyadv, nanomanufacturing,\gdef\@continuouspages{yes}} nanomaterials, ncrna, ndt, network, neuroglia, neurolint, neurosci, nitrogen, notspecified, %%nri, nursrep, nutraceuticals, nutrients, obesities, oceans, ohbm, onco, %oncopathology, optics, oral, organics, organoids, osteology, oxygen, parasites, parasitologia, particles, pathogens, pathophysiology, pediatrrep, pharmaceuticals, pharmaceutics, pharmacoepidemiology,\gdef\@ISSN{2813-0618}\gdef\@continuous pharmacy, philosophies, photochem, photonics, phycology, physchem, physics, physiologia, plants, plasma, platforms, pollutants, polymers, polysaccharides, poultry, powders, preprints, proceedings, processes, prosthesis, proteomes, psf, psych, psychiatryint, psychoactives, publications, quantumrep, quaternary, qubs, radiation, reactions, receptors, recycling, regeneration, religions, remotesensing, reports, reprodmed, resources, rheumato, risks, robotics, ruminants, safety, sci, scipharm, sclerosis, seeds, sensors, separations, sexes, signals, sinusitis, skins, smartcities, sna, societies, socsci, software, soilsystems, solar, solids, spectroscj, sports, standards, stats, std, stresses, surfaces, surgeries, suschem, sustainability, symmetry, synbio, systems, targets, taxonomy, technologies, telecom, test, textiles, thalassrep, thermo, tomography, tourismhosp, toxics, toxins, transplantology, transportation, traumacare, traumas, tropicalmed, universe, urbansci, uro, vaccines, vehicles, venereology, vetsci, vibration, virtualworlds, viruses, vision, waste, water, wem, wevj, wind, women, world, youth, zoonoticdis 
% For posting an early version of this manuscript as a preprint, you may use "preprints" as the journal. Changing "submit" to "accept" before posting will remove line numbers.

%---------
% article
%---------
% The default type of manuscript is "article", but can be replaced by: 
% abstract, addendum, article, book, bookreview, briefreport, casereport, comment, commentary, communication, conferenceproceedings, correction, conferencereport, entry, expressionofconcern, extendedabstract, datadescriptor, editorial, essay, erratum, hypothesis, interestingimage, obituary, opinion, projectreport, reply, retraction, review, perspective, protocol, shortnote, studyprotocol, systematicreview, supfile, technicalnote, viewpoint, guidelines, registeredreport, tutorial
% supfile = supplementary materials

%----------
% submit
%----------
% The class option "submit" will be changed to "accept" by the Editorial Office when the paper is accepted. This will only make changes to the frontpage (e.g., the logo of the journal will get visible), the headings, and the copyright information. Also, line numbering will be removed. Journal info and pagination for accepted papers will also be assigned by the Editorial Office.

%------------------
% moreauthors
%------------------
% If there is only one author the class option oneauthor should be used. Otherwise use the class option moreauthors.

%---------
% pdftex
%---------
% The option pdftex is for use with pdfLaTeX. Remove "pdftex" for (1) compiling with LaTeX & dvi2pdf (if eps figures are used) or for (2) compiling with XeLaTeX.

%=================================================================
% MDPI internal commands - do not modify
\firstpage{1} 
\makeatletter 
\setcounter{page}{\@firstpage} 
\makeatother
\pubvolume{1}
\issuenum{1}
\articlenumber{0}
\pubyear{2025}
\copyrightyear{2025}
%\externaleditor{Academic Editor: Firstname Lastname}
\datereceived{ } 
%\daterevised{ } % Comment out if no revised date
\dateaccepted{13 January 2025} 
\datepublished{ } 
%\datecorrected{} % For corrected papers: "Corrected: XXX" date in the original paper.
%\dateretracted{} % For corrected papers: "Retracted: XXX" date in the original paper.
%\hreflink{https://doi.org/} % If needed use \linebreak
%\doinum{}
%\pdfoutput=1 % Uncommented for upload to arXiv.org
%\CorrStatement{yes}  % For updates


%=================================================================
% Add packages and commands here. The following packages are loaded in our class file: fontenc, inputenc, calc, indentfirst, fancyhdr, graphicx, epstopdf, lastpage, ifthen, float, amsmath, amssymb, lineno, setspace, enumitem, mathpazo, booktabs, titlesec, etoolbox, tabto, xcolor, colortbl, soul, multirow, microtype, tikz, totcount, changepage, attrib, upgreek, array, tabularx, pbox, ragged2e, tocloft, marginnote, marginfix, enotez, amsthm, natbib, hyperref, cleveref, scrextend, url, geometry, newfloat, caption, draftwatermark, seqsplit
% cleveref: load \crefname definitions after \begin{document}

%=================================================================
% Please use the following mathematics environments: Theorem, Lemma, Corollary, Proposition, Characterization, Property, Problem, Example, ExamplesandDefinitions, Hypothesis, Remark, Definition, Notation, Assumption
%% For proofs, please use the proof environment (the amsthm package is loaded by the MDPI class).

%=================================================================
% Full title of the paper (Capitalized)
\Title{Large-scale compatible Roll-to-Roll coating of paper electrodes for energy storage applications}

% MDPI internal command: Title for citation in the left column
\TitleCitation{Title}

% Author Orchid ID: enter ID or remove command
\newcommand{\orcidauthorA}{0000-0002-4303-2585} % Add \orcidA{} behind the author's name
\newcommand{\orcidauthorB}{0000-0002-9570-8647} % Add \orcidB{} behind the author's name
\newcommand{\orcidauthorC}{0000-0002-7324-9400} % Add \orcidC{} behind the author's name
\newcommand{\orcidauthorD}{0000-0003-2873-7875} % Add \orcidD{} behind the author's name
%\newcommand{\orcidauthorE}{xx} % Add \orcidE{} behind the author's name
\newcommand{\orcidauthorE}{0000-0001-9137-3440} % Add \orcidE{} behind the author's name

% Authors, for the paper (add full first names)
\Author{Nicklas Blomquist $^{1,*}$\orcidA{}, Manisha Phadatare $^{1}$\orcidB{},Rohan Patil$^{1}$\orcidC{}, Renyun Zhang $^{1}$\orcidD{}, Noah Leuschen $^{1}$ and Magnus Hummelgård $^{1}$\orcidE{}}

%\longauthorlist{yes}

% MDPI internal command: Authors, for metadata in PDF
\AuthorNames{Firstname Lastname, Firstname Lastname and Firstname Lastname}

% MDPI internal command: Authors, for citation in the left column
\AuthorCitation{Lastname, F.; Lastname, F.; Lastname, F.}
% If this is a Chicago style journal: Lastname, Firstname, Firstname Lastname, and Firstname Lastname.

% Affiliations / Addresses (Add [1] after \address if there is only one affiliation.)
\address{%
$^{1}$ Mid Sweden University, Department of Engineering, Mathematics and Science Education, Sundsvall, SE-851 70, Sweden}

% Contact information of the corresponding author
\corres{Correspondence: nicklas.blomquist@miun.se}


%%%%%%%%%%%%%%%%%%%%%%%%%%%%%%%%%%%%%%%%%%
\begin{document}

%%%%%%%%%%%%%%%%%%%%%%%%%%%%%%%%%%%%%%%%%%

\section{Electrode material preparation}
The nanographite in Slurry B was fabricated in house by our earlier water-based large-scale compatible exfoliation technique \cite{blomquist2019effects}.
For this study a 400 L nanographite suspension was prepared with 30 kg (75 gL$^{-1}$) thermally expanded natural crystalline graphite (EXG 9840) from Graphit Kropfmühl in Germany, 1200 g polyacrylic acid at 50~wt\% from SIGMA-ALDRICH in USA and 369 L de-ionized water. The suspension was forced trough a 1 m long and 2 mm in tube diameter helical coil shear zone (referred to as S2 in the original method) ten times at a constant flow rate of 5~Lmin$^{-1}$ by a tree cylinder high pressure piston pump. Figure~\ref{S1-fig:exfoliation}-A shows the high pressure pump and helical coil shear zone used during exfoliation. Figure ~\ref{S1-fig:exfoliation}-B shows the two processing containers, where suspension in container 1 is feed into the pump inlet for exfoliation and the shear zone outlet is connected to container 2. After one full pass the suspension in container 2 was transferred to container 1 and the process was repeated until 10 full passes. Figure~\ref{S1-fig:exfoliation}-C shows the shear zone outlet in container 2 during the second pass.
\begin{figure}[H]
  \includegraphics[width=\linewidth]{S1-exfoliation.png}
  \caption{A) shows the high pressure piston pump connected to the helical coil tube shear zone. B) shows the two processing containers, one feeding the the exfoliation process with suspension and one retreving exfoliated material. C) shows the shear zone outlet in container 2 during the second full pass.}
  \label{S1-fig:exfoliation}
\end{figure}
Prior to coating 3~kg Refined MCC (White MCC) from Fibenol in Estonia was added to the exfoliated nanographite suspension using a Cowles mixer to achieve a uniform coating color. The final slurry volume was 412~L and a solids content of 8~wt\% (Slurry B).
%%%%%%%%%%%%%%%%%%%%%%%%%%%%%%%%%%%%%%%%%%
\section{Electrode coating and sample preparation}
The coating was performed in collaboration with UMV Coating Systems at their Pilot Plant in Säffle Sweden. The applicator used was the UMV Liquid Application System (LAS), a hydrophilic roll coater that applies a pre-metered film of coating color to the substrate. The main coating parameters used in this study was Machine speed (paper speed), Transfer roll speed and Metering nip. The specific values of these settings are presented in the Results section in Table 1. Figure~\ref{S2-fig:coat}-A and -B shows the coated paper substrate exiting the coater applicator and entering the IR-drying section. Figure~\ref{S2-fig:coat}-C and -D shows sample cut-outs from Roll~08 and Roll~11 respectively. Figure~\ref{S2-fig:coat}-E shows three sample strips with a width of 3~cm cut across the full with from one of the rolls, -F shows the procedure of punching out 16~mm coins in sets of 100 from each sample strip. Figure~\ref{S2-fig:coat}-G and -H shows simple weight and thickness measurements of the sample discs, respectively. Figure~\ref{S2-fig:coat}-I shows a a schematic sketch of the LIB half-cell assembly.
\begin{figure}[H]
  \includegraphics[width=\linewidth]{S2-coat.png}
  \caption{A) and B) shows the coated paper substrate exiting the coater applicator and entering the IR-drying section from two different angles. C) shows sample cut-outs from Roll~08 and D) from Roll~11. E) shows 3~cm sample strips cut across the full with from one of the rolls, F) the procedure och punching 16~mm coins from each sample strip, G) shows weight measurement of punched out sample disks, H) shows thickness measurement of the sample discs and I) a schematic sketch of the LIB half-cell assembly}
  \label{S2-fig:coat}
\end{figure}

%%%%%%%%%%%%%%%%%%%%%%%%%%%%%%%%%%%%%%%%%%
\section{Study of electrical dependency of humidity}
\begin{figure}[H]
  \includegraphics[width=\linewidth]{S3-graph-02BC-sheets-resistivity-humidity.pdf}
  \caption{Humidity dependency tested for coated sheets 02B (top) and 02C (bottom). Both sheets 02B and 02C was made with Slurry A on Plus paper substrate. Precut A4 sample sheets from coating trials 02B and 02C was cut into five stripes 10 mm~wide, 30~cm long and with guillotine. Room humidity was measured to be 22\%RH followed by electrical resistance measurement with multimeter and this by placing the stripes on a plastic ruler with the electric connector-clamps at its ends. Each stripe were thereafter put into desiccator boxes with salt-humidifiers giving a fixed humidity of 65\%RH, 69\%RH, 72\%RH, 75\%RH, and 84\%RH for 24h periods with followup resistance measurements. All samples were then in 24h intervals rotated between all the humidity options giving five data sets for each 02B and 02C sample. Experiment ended with a final treatment of all samples in oven to be dried over night at 69C. Results shows very small trend of increasing resistance with humidity but is insignificant if compared to the error estimates of data, (error bars only shown for top row of dataset for better clarity in graph).}
  \label{S3-fig:humidity}
\end{figure}
%%%%%%%%%%%%%%%%%%%%%%%%%%%%%%%%%%%%%%%%%%

\section{Study of shelf-life dependency of resistivity}
\begin{figure}[H]
  \includegraphics[width=\linewidth]{S4-graph-03B-UM-rolls-anisotrophic-resistivity-lengthwise-shelflife.pdf}
  \caption{Electrical resistance was measured with multimeter in centimeter intervals over the length of stripes that were cut into lengthwise sections taken from roll 03B and UM. The measurement was repeated after 7-8 mounts passed. For roll 03B the resistivity increased by a minor 22\% and for roll 11 no change was observed.}
  \label{S4-fig:shelflife}
\end{figure}

%\section{Additional measurements and results?}

\section{Study of influence of calendering on the coating thickness and electrical resistivity}
\begin{table}[H] 
\caption{Two sheets ofA4 size were cut from each of the coated rolls, one sheet was calendered without heat, while the second sheet was left for comparison. Stripes about one inch width was cut out from the sheets in lengthwise direction of paper followed by thickness-, width-, and electrical-resistance measurements in similar way as described in method section. Calculation of coating compression was done as well as comparison of coating thickness reduction, density increase, and electrical resistivity decrease due to the calendering.
Calendering effects were not studied on roll 03B and UM. $^*$referees to uncoated papers hence weight, thickness, density, and compression ratio is for the full paper. $^\dagger$for roll 10 the coating was too uneven and when two samples were compared the individual variation between samples was larger than the effect of the calendering leading to a results in which the calendering sample appeared thicker than the uncalender version. \label{tab:S1-calendering}}
\newcolumntype{D}{>{\raggedright\arraybackslash}X}
\begin{tabularx}{\textwidth}{lDDDDDDDD}
\toprule
\textbf{}	& \textbf{}	   & \textbf{}   & \textbf{Cal. } & \textbf{}	 & \textbf{}    & \textbf{Cal. } & \textbf{}    & \textbf{Cal. }\\
\textbf{Roll}	& \textbf{Coating}	   & \textbf{Coating}   & \textbf{Coating} & \textbf{Coating}	 & \textbf{Coating}    & \textbf{Coating} & \textbf{Resistivity}    & \textbf{Resistivity}\\
\textbf{number}	& \textbf{weight}	   & \textbf{thickness}	& \textbf{thickness}	& \textbf{Comp.}	 & \textbf{density}	   & \textbf{density}	   & \textbf{}               & \textbf{} \\
\textbf{}	    & \textbf{[g/m$^{2}$]} & \textbf{[$\mu m$]} & \textbf{[$\mu m$]}    & \textbf{ratio}     & \textbf{[g/cm$^3$]} & \textbf{[g/cm$^3$]} & \textbf{[$m\Omega m$]}   & \textbf{[$m\Omega m$]}\\
\midrule
Plus$^*$         & 68.54(22)  & 96.60(50)   & 74.38(58)  & 23\% & 0.71  & 0.92 & - & - \\
Boost$^*$      & 78.87(19)  & 124.27(38)  & 88.39(26)  & 29\% &0.63   & 0.89 & - & - \\
06		       & 8.39(33)    & 40.2(1.4)   & 24.00(90)  & 40\% &0.21   & 0.35 & 3.689(55)  & 1.434(23)\\
07		       & 11.42(31)   & 60.6(3.0)   & 21.38(85)  & 65\% &0.19   & 0.53 & 2.702(54)  & 0.5593(69)\\
08	   	       & 12.83(22)   & 26.10(85)   & 11.5(1.0)  & 56\% & 0.49  & 1.12 & 0.4222(58) & 0.1293(17)\\
10	  	       & 13.19(75)   & 52.2(1.3)   & 97.2(3.0)  & -90\%$^\dagger$& 0.25  & 0.14 & 1.240(34)  & 4.47(23)\\
11		       & 17.65(29)   & 73.3(2.6)   & 28.29(76)  & 61\% & 0.24  & 0.62 & 1.307(23)  & 0.3560(45)\\
12		       & 10.79(24)   & 74.1(3.2)   & 45.6(1.1)  & 38\% & 0.15  & 0.24 & 10.88(30)  & 2.801(40)\\
\bottomrule
\end{tabularx}
%\noindent{\footnotesize{\textsuperscript{1} Tables may have a footer.}}
\end{table}

\begin{figure}[H]
  \includegraphics[width=\linewidth]{S5-graph-sheets-resistivity-compression-PUBLICATION.pdf}
  \caption{Comparison of resistivity decrease as function of compression of the coating due to calendering. Sheet 06 to 11 follows a linear behavior as expected for different compression ratios. However the change is not 1:1 i.e. if the compression is 60\% as for sheet 06 a change in resistivity should also be 60\% since resistivity depends linearly on thickness of coating but this is not observed, instead only 40\% resistivity decrease is found and the ratio becomes 1.37 between resistivity decrease and compression. The regression gives an intercept of y-axis at -41.7 with is unrealistic. Sheet 12 was excluded from the regression calculations and is seen far of from the trend line, this can be explained by  the achieved lower coating density of Sheet 12 is not caused by a uniform porosity increase but rather of uneven coating which is also confirmed in SEM imaging, see figure~\ref{S10-fig:perspective-roll12-roll11cal}.}
  \label{S5-fig:calendering-resistivity}
\end{figure}


\section{Complete data table of all measurements}

\bgroup
\def\arraystretch{0.85}%
\begin{table}[H] 
\caption{\textbf{A} sample, \textbf{B} machine-speed(m/min), \textbf{C} transferroll speed(m(min), \textbf{D} coating thickness(um), \textbf{De} thickness error(um), \textbf{E} coat weight(g/m$^2$), \textbf{Ee} coat weight error(g/m$^2$), \textbf{F} $\rho$ widthwise(m$\Omega$m), \textbf{Fe} $\rho$ w.error(m$\Omega$m), \textbf{G} $\rho$ lengthwise(m$\Omega$m), \textbf{Ge} $\rho$ l.error(m$\Omega$m), \textbf{H} ratio $\rho$ width/length, \textbf{He} ratio $\rho$ error, \textbf{I} measured sheet resistance (k$\Omega$/sq), \textbf{Ie} measured sheet resistance error(k$\Omega$/sq), \textbf{J} calculated sheet resistance (k$\Omega$/sq), \textbf{Je} calculated sheet resistance error(k$\Omega$/sq), \textbf{K} measured capacitance (F/g), \textbf{Ke} measured capacitance error (F/g). For sheet resistance two methods was used, either (column \textbf{I}) direct measurement by four point probe pushed against coating surface at one hundred locations for each sample or calculated from the bulk resistivity $\rho$ (column \textbf{J}). All errors are std. dev. errors.}
\label{tab:S2-datatable}
\newcolumntype{D}{>{\scriptsize\raggedright\arraybackslash}X}
\newcolumntype{b}{>{\hsize=0.15\hsize\raggedright\arraybackslash}X}
\newcolumntype{s}{>{\hsize=0.07\hsize\raggedright\arraybackslash}X}


\begin{tabularx}{\textwidth}{bssssssss}

\toprule
\textbf{A}             &   \textbf{B}&     \textbf{C}&     \textbf{D}&     \textbf{De}&      \textbf{E}&     \textbf{Ee}&      \textbf{F}&     \textbf{Fe}\\
\midrule

roll-01a-55  &   50&  -350&	 5.24&   0.59&   0.67&   0.31&    118&     18\\
roll-01a-29  &   50&  -350&	 3.84&   0.61&   0.33&   0.31&    658&     98\\
roll-01a-49  &   50&  -350&	 5.01&   0.61&   0.85&   0.30&    353&     51\\
sheet-01b    &   50&  -400&	12.00&   0.71&   4.54&   0.28&   62.2&    6.4\\
sheet-01c    &   50&  -450&	 9.90&   0.66&   4.26&   0.31&   56.4&    5.5\\
sheet-01d    &   50&  -500&	10.08&   0.72&   3.45&   0.30&   68.1&    5.6\\
sheet-02A    &   25&  -200&	 6.77&   0.61&   3.14&   0.29&   33.9&    3.2\\
sheet-02B    &   25&  -300&	 7.46&   0.68&   4.54&   0.30&   2.42&   0.23\\
sheet-02C    &   25&  -400&	 16.3&    1.2&  10.65&   0.30&   1.72&   0.16\\
roll-UM-55   &   25&  -700&	 7.61&   0.66&   4.89&   0.31&    7.3&    1.0\\
roll-UM-29   &   25&  -700&	 8.41&   0.66&   4.07&   0.28&   11.9&    1.6\\
roll-UM-49   &   25&  -700&	 8.21&   0.84&   3.47&   0.29&   25.7&    3.5\\
roll-03B-55  &   25&  -900&	14.33&   0.80&   7.10&   0.30&   10.2&    1.1\\
roll-03B-29  &   25&  -900&	 16.4&    1.0&   4.39&   0.31&   48.2&    4.3\\
roll-03B-49  &   25&  -900&	13.33&   0.80&   3.14&   0.30&   67.3&    5.9\\

roll-06-29  &   25&  -400&	 25.4&    1.1&   8.39&   0.33&   3.88&   0.25\\
roll-07-29  &   25&  -800&	 46.8&    2.1&  11.42&   0.31&   2.22&   0.11\\
roll-08-29  &   25&  -800&	 25.9&    1.1&  12.83&   0.22&  0.483&  0.022\\
roll-10-29  &   15&  -500&	 38.3&    2.8&  13.19&   0.75&      -&      -\\
roll-11-29  &   20&  -400&	 47.7&    1.4&  17.65&   0.29&  1.062&  0.037\\
roll-12-29  &   25&  -400&	 56.1&    2.5&  10.79&   0.24&   9.78&   0.45\\

sheet-cal-06&    25& -400&	 9.99&   0.74&   8.39&   0.33&    -&    -\\
sheet-cal-07&    25& -800&	 7.37&   0.67&  11.42&   0.31&    -&    -\\
sheet-cal-08&    25& -800&	25.50&   1.11&  12.83&   0.22&    -&    -\\
sheet-cal-11&    20& -400&	42.30&   0.93&  17.65&   0.29&    -&    -\\
sheet-cal-12&    25& -400&	59.63&   1.24&  10.79&   0.24&    -&    -\\

\toprule
\textbf{A}             &      \textbf{G}&     \textbf{Ge}&      \textbf{H}&     \textbf{He}&      \textbf{I}&     \textbf{Ie}&      \textbf{J}&     \textbf{Je}\\
\midrule
roll-01a-55  &   19.4&    2.6&   6.07&   0.21&   10.8&   2.00&   3.71&   0.65\\
roll-01a-29  &     86&     18&   7.66&   0.25&     81&     24&   22.4&    4.7\\
roll-01a-49  &    118&     15&   2.98&   0.19&     34&     46&   23.6&    4.1\\
sheet-01b    &   17.6&    1.1&   3.54&   0.12&   2305&    320&   1465&    124\\
sheet-01c    &   26.0&    2.0&   2.17&   0.12&   2532&   1263&   2628&    264\\
sheet-01d    &   15.1&    1.3&   4.51&   0.12&   1450&    193&   1498&    170\\
sheet-02A    &   16.8&    1.6&   2.01&   0.14&   4188&    915&   2485&    329\\
sheet-02B    &   2.01&   0.20&   1.21&   0.14&    218&     48&    269&     37\\
sheet-02C    &  1.037&  0.093&   1.66&   0.13&   56.6&    8.1&   63.6&    7.3\\
roll-UM-55   &   2.60&   0.28&   2.82&   0.17&  0.217&  0.032&  0.341&  0.047\\
roll-UM-29   &   4.53&   0.37&   2.62&   0.16&  0.537&  0.015&  0.539&  0.061\\
roll-UM-49   &   4.68&   0.61&   5.49&   0.19&  0.759&  0.091&  0.570&  0.095\\
roll-03B-55  &   2.66&   0.22&   3.82&   0.14&  0.196&  0.054&  0.185&  0.018\\
roll-03B-29  &   19.5&    1.4&   2.48&   0.11&  1.201&  0.045&   1.19&   0.11\\
roll-03B-49  &  10.84&   0.69&   6.21&   0.11&   1.71&   0.75&  0.814&  0.071\\

roll-06-29  &   2.42&   0.14&  1.604&  0.087&  -&  -& 0.0950& 0.0070\\
roll-07-29  &   1.90&   0.10&  1.168&  0.071&  -&  -& 0.0407& 0.0028\\
roll-08-29  &  0.355&  0.021&  1.359&  0.076&  -&  -& 0.0137& 0.0010\\
roll-10-29  &      -&      -&      -&      -&  -&  -& -& -\\
roll-11-29  &  0.958&  0.038&  1.108&  0.053&  -&  -& 0.0201& 0.0010\\
roll-12-29  &   5.46&   0.25&  1.790&  0.065&  -&  -& 0.0973& 0.0062\\

sheet-cal-06&    0.597&  0.010&   -&   -&  -&  -& -& -\\
sheet-cal-07&    0.193&  0.002&   -&   -&  -&  -& -& -\\
sheet-cal-08&    0.287&  0.004&   -&   -&  -&  -& -& -\\
sheet-cal-11&    0.532&  0.007&   -&   -&  -&  -& -& -\\
sheet-cal-12&    3.661&  0.052&   -&   -&  -&  -& -& -\\

\bottomrule
\end{tabularx}
%\noindent{\footnotesize{\textsuperscript{1} Tables may have a footer.}}
\end{table}
\egroup

\section{Electron microscopy study of coating morphology from roll 03B and roll 11}
\begin{figure}[H]
  \includegraphics[width=\linewidth]{S6-03B-11-SEM-overview.png}
  \caption{Top row: SEM images from roll~03B (A) detailed top view, (B) lower magnification of top view. Bottom row in similar way but for roll~11, (C) detailed top view, (D) lower magification of top view. Scalebars from left to right both rows: 100~$\mu$m and 500~$\mu$m. Except for the thinner coating on roll~03B compared to roll~11 the other observations seen are differences in flake size where approximately 10 times smaller flakes are present in slurry A, as seen in the detailed image (A) of roll~03B, compared to (C) made from Slurry B. Another observation is that paper fibers can be seen through the coating at some places (B) compared to (D).}
  \label{S6-fig:03B-11-SEM-overview}
\end{figure}

\begin{figure}[H]
  \includegraphics[width=\linewidth]{S7-03B-11-crosscut.png}
  \caption{SEM crossectional image in paper lengthwise direction, (A) from roll~03B and (B) from roll~11, scalebars 200~$\mu$m. For 03B the coating looks thinner in that the top fibers of the paper are not coated and only the valleys of the paper surface are filled with the nanographite. It also looks somewhat more porous compared to roll~11. Since there is a natural fiber anisotropy of a paper in the favoring alignment of fibers in paper length direction a thin coating that only fills the voids of the paper therefore tends to connect lengthwise at first hand and secondly orthogonal across the fibers, hence leading to anisotropy effects of electrical resistivity with higher resistivity in the width direction of the paper rolls. }
  \label{S7-fig:03B-11-crosscut}
\end{figure}

\begin{figure}[H]
  \includegraphics[width=\linewidth]{S8-02C-width-length-crosscut.png}
  \caption{SEM crossectional image in sheets from 02C~roll. Image (A) corresponds to crossection taken in the width direction of the roll and (B) the length direction. Scalebars 200~$\mu$m. As seen in (A) the surface of the paper is more rough in the horizontal direction of the image compared to image (B) indicating the expected anisotropy of the paper.}
  \label{S8-fig:02C-width-length-crosscut}
\end{figure}

\begin{figure}[H]
  \includegraphics[width=\linewidth]{S9-roll07-inbeamSE-100um-3kv-01m.png}
  \caption{High resolution SEM crossectional image, scalebar 20~$\mu$m, from roll~07 showing the nanographite coating layer on top of the paper. Here thickness of coating is measured to be 32.8~$\mu$m and the nanographite flakes tend to aggregate into bundles and these are about 3.1~$\mu$m in thickness. The thinnest nanographite sections seen in this image is 100~nm. The big solid region at the bottom of image is the top fiber of the paper substrate.}
  \label{S9-fig:roll07-inbeamSE-100um-3kv-01m}
\end{figure}

\begin{figure}[H]
  \includegraphics[width=\linewidth]{S10-perspective-roll12-roll11cal.png}
  \caption{SEM images of crossection as well as the top of coating in perspective, scalebars 500~$\mu$m. Image (A) shows roll~12 and the dark regions shows regions with little and in top left of image no coating and with exposed fibers, indicated by the observed charging artifacts in the SEM image. This is seen as one cause of the different behavior of roll~12 in the resistivity measurements in that the lower density coating is not homogenies but rather caused by these larger variations in the coating.
  Image (B) shows the other end of the spectra the smoothest surface achieved during the pilot trials and is from roll~11 after calendering.}
  \label{S10-fig:perspective-roll12-roll11cal}
\end{figure}
%%%%%%%%%%%%%%%%%%%%%%%%%%%%%%%%%%%%%%%%%%
\begin{adjustwidth}{-\extralength}{0cm}
%\printendnotes[custom] % Un-comment to print a list of endnotes

\reftitle{References}

% Please provide either the correct journal abbreviation (e.g. according to the “List of Title Word Abbreviations” http://www.issn.org/services/online-services/access-to-the-ltwa/) or the full name of the journal.
% Citations and References in Supplementary files are permitted provided that they also appear in the reference list here. 

%=====================================
% References, variant A: external bibliography
%=====================================
%\bibliography{your_external_BibTeX_file}

%=====================================
% References, variant B: internal bibliography
%=====================================
\begin{thebibliography}{999}


% Reference 1
\bibitem[Blomquist(2019)]{blomquist2019effects}
Blomquist, Nicklas and Alimadadi, Majid and Hummelg{\aa}rd, Magnus and Dahlstr{\"o}m, Christina and Olsen, Martin and Olin, H{\aa}kan. Effects of geometry on large-scale tube-shear exfoliation of graphite to multilayer graphene and nanographite in water. {\em Sci. Rep.} {\bf 2019}, {\em 9(1)}, 8966.
\end{thebibliography}


%%%%%%%%%%%%%%%%%%%%%%%%%%%%%%%%%%%%%%%%%%
\PublishersNote{}
\end{adjustwidth}
\end{document}
